# Supplementary material for: Curcumin and its nano-formulations: Defining triple-negative breast cancer targets through network pharmacology, molecular docking, and experimental verification
Source: Front Pharmacol. 2022 Aug 8;13:920514. doi: 10.3389/fphar.2022.920514 (PMC9393234; doi:10.3389/fphar.2022.920514)
Supplement: Supplementary file 1 [file Table2.XLSX]

## Sheet: Sheet1
TNBC related targets
CD24
CDK4
CHEK1
COL11A2
PARP1
CTNNB1
EGF
EGFR
EPHB2
ERBB2
AKT1
ESR1
ESR2
EZH2
FOXM1
MTOR
CD274
HIF1A
HSP90AA1
IL6
AR
MIR21
MIR34A
MCL1
MET
MUC1
MYC
NOTCH1
PDCD1
PGR
ABCB1
PIK3CA
PIK3CB
PIK3CD
PIK3CG
AXL
MAPK1
MAPK3
PTEN
RAD51
BCL2
BRCA1
BRCA2
STAT3
ZEB1
TGFB1
TNF
TP53
VEGFA
VIM
CXCR4
CD44
YAP1
DNMT1
GPER1
LINC01139
CXCL8
MMP9
MAP2K7
TTK
CA9
TNFSF10
DNER
HDAC9
CDH1
NR3C1
IGF1
IGF1R
KDR
MIR200C
PDGFRB
FOXC1
FOXA1
MIR145
MIR146A
MIR17
MIR205
PLK1
CCND1
ACTB
SOX10
KLF5
FOSL1
BECN1
MSLN
CDKN2A
ESRRA
PTK2B
FASN
FOXO3
SIRT1
GLS
HMGA1
MIR206
MDM2
NOS2
IMP3
RAC1
CCL5
SLC9A1
SOX2
TWIST1
HMGA2
CASP3
PROM1
CCK
MTDH
ZEB2
AKT3
CHEK2
CTLA4
AHR
ETS1
ALDH1A1
FOXF2
FN1
BRD4
FOLR1
SMUG1
GATA3
EEF2K
H2AX
APEX1
HSPA5
ICAM1
IGF2
KRAS
KRT5
LDHA
MIR182
MIR200B
MIR221
EPCAM
YBX1
WWOX
PRKAA1
PRKAA2
PRKAB1
CDCP1
STAT1
WEE1
FZD7
SPHK1
WNT3A
CDK1
HOTAIR
TMED7-TICAM2
CDK2
ZNRD2
DCTN6
NES
H3P23
CCR7
CSPG4
AGER
EIF4E
ERCC1
FGFR1
FOLR2
SIN3A
SETD2
ANXA1
ANXA2
IFI27
IGFBP3
TICAM2
JAK2
LEP
LEPR
LRP6
MIR10B
MIR155
MIR200A
MIR210
MIR93
SMAD3
MMP14
NEU1
NFIB
NOTCH3
NOTCH4
SERPINE1
TMED7
PIM1
BCL11A
POLD1
ATR
PRKCA
MAP2K1
PSMD9
DANCR
CIP2A
PTPN12
PTPRF
GAS5
RPS6KA1
AURKA
NANOG
TNFRSF10B
MBD2
NEURL1
BAG3
MELK
TRIM13
CDKN1B
CIB1
LINC01638
AHSA1
PSIP1
H3P10
CLK2
CLDN3
CRK
MAPK14
CTSS
CXADR
CBLL2
DUSP4
ELAVL2
ELK1
ERBB3
ESRRB
ALB
F3
FABP5
MPEG1
ALDH1A3
FGF2
WWC1
PRKD3
RNF19A
POLDIP2
PTPN22
GHRH
PELP1
GRB7
GRM1
GSTP1
MSH6
OBP2A
ANXA3
IDUA
IFNB1
APRT
IL1B
IL15
ITGA6
ISL1
ITGB1
KIT
KIF22
LMNA
MIR195
MIR214
ARR3
TACSTD2
MIR29B1
SMAD2
MDM4
MFAP1
MGMT
MIR135B
ATF4
ATM
NOS1
NT5E
ROR1
PAEP
PRKN
FOXP3
PKM
PRKAR1A
HDAC8
MAPK8
PTGS2
PTPN6
PTPN11
BARD1
RELA
RPS6KA3
RPS6KB1
RPS27
BDNF
SRSF3
GORASP1
SKP2
WNK1
SLC2A1
CXADRP1
SLC16A1
FSCN1
SOX4
SPG7
BSG
SYT1
TBX1
TDO2
TFRC
TP53BP1
EZR
MZF1
DDR1
MUL1
AIMP2
PALB2
NR0B2
CASR
KISS1R
SOCS1
RIPK1
HDAC3
TRIP10
GRAP2
ABCG2
CD47
NR1I3
CDH2
MIR873
MIR940
HDAC6
MIR1296
MIR1299
MIR4319
MIR4458
EDIL3
LRPPRC
ADAM10
CDK7
CDK9
CDR1-AS
NOD1
MERTK
CEBPB
PROCR
OLFM4
SPAG5
KDM5B
SOX2-SRR2
HCP5
RALBP1
CKAP4
CHD4
PTP4A3
EGLN2
CYTOR
CMA1
CCR5
CPEB2
CREBBP
CTSB
C16orf82
NQO1
DOCK1
JAG1
HBEGF
E2F1
LPAR1
EGR1
EIF4A2
EIF4B
EIF4EBP1
EP300
EPAS1
ERBB4
ERCC2
ETV1
MECOM
F2RL1
FABP4
ACSL4
FAM171A1
CILK1
FKBP4
TPX2
KDM1A
FOXC2
TARDBP
FOLH1
WBP2
SLC7A11
ABL1
RICTOR
PRDX5
NOC2L
PHGDH
PDCD4
MCAT
GLI1
SGSM3
GNRH1
MCTS1
TBK1
CXCL1
GSK3B
ERO1A
ANXA5
HGF
ANXA6
NR4A1
HP
HES1
BIRC2
BIRC3
XIAP
BIRC5
ID4
IFNG
CCN1
IL2
IL6ST
IDO1
IRF1
ITGA5
ITGB4
ITK
MALAT1
KISS1
LAG3
LCN2
LIMK1
LINC01194
MIR126
MIR130A
MIR137
MIR143
MIR148A
MIR197
MIR203A
MIR204
MIR211
MIR27A
MIR27B
MIR31
MIR33A
MIR34B
MIR34C
MIR96
TM4SF1
SMAD7
MKI67
MMP7
MIR335
MIR340
MIR342
MSH2
MYB
NCL
NEDD9
NEK2
NFE2L2
NM
NOTCH2
NPM1
NTS
OGG1
TNFRSF11B
OSM
NUSAP1
WT1-AS
TRPV2
ISYNA1
GTSE1
PDGFRA
CDK12
SERPINA1
PIP
PLAUR
PMAIP1
PML
TLR9
MIR4435-2HG
POLR2A
POU5F1
PPARA
FANCI
PTPA
ZNF654
FBXW7
DEPDC1
PRKD1
MAPK9
CHPT1
ACKR3
BAD
MIR497
MIR498
PTK2
PTK6
ARRDC3
ANKRD36B
PTPRC
PVR
PVT1
RAB6A
MOK
BCL2A1
BRD2
ROS1
RPE65
HCC
MIR455
RPS6KA2
S100A4
CCL2
SDC1
SDCBP
CXCL12
SFRP1
SFRP2
POU5F1P3
POU5F1P4
BMI1
SLC1A5
FRTS1
SLC22A3
SNAI2
SMARCA4
SMN1
SMN2
SNAI1
SOAT1
SRC
SSAV1
SYK
TAC1
ADAM17
MAP3K7
MIR613
MIR638
TEAD1
TGFA
C1QBP
TLE3
TNNT1
TP73
TPH1
TUFT1
TXN
UQCRFS1
UVRAG
VDAC1
WNT5A
WNT10B
WT1
XRCC1
XRCC2
XRCC3
XRCC4
MIR454
BTG2
FZD5
BHLHE41
TFPI2
DHDDS
TET1
ADAM12
NECTIN4
MAP1LC3B
TAM
CAPN1
SMC1A
ARID1A
AXIN2
FZD1
ARHGAP24
ITCH
CASP8
ANTXR1
CASP9
CUL1
MAP1LC3A
AFAP1-AS1
MKNK1
CAV1
RUNX2
TP63
PEA15
NRP1
NR1I2
CCNB1
CCNE1
SOCS3
SPAG9
CLDN1
USP2
SLC16A4
SLC16A3
MTG1
CD163
SLC9A3R1
RASAL2
IKBKE
KIF14
CDC25C
FGFBP1
MIR890
MIR374B
MIR301B
MIR708
MAPT-AS1
FOXO6
MFT2
MIR1287
MIR1207
MIR1301
MIR1180
ZEB2-AS1
MIR761
MIR3164
MIR3182
MIR4306
MIR3178
LINC01672
LUCAT1
CCAT1
LY75-CD302
RNF103-CHMP3
TMX2-CTNND1
KLRC4-KLRK1
ABCB6
DNM1L
MIR4708
MIR4753
MIR4756
MIR4516
HIF1A-AS2
MIR664B
MIR5702
MIR5195
MIR5590
HEIH
LINC-ROR
PTCSC3
CDH11
ADAM8
CDH13
RASGRP1
BCAP31
NAMPT
EBI3
RASA4
TNK2
FGF10-AS1
FOXCUT
LINC00993
LNCNEF
CDK6
PSMD14
GDF11
CDK8
KCNMB2
MIR6809
MIR6838
SPRY1
ABCC4
CDKN1C
PAK4
ADAR
CDKN2B
B3GNT3
ABCA9
WARS2
SEMA3A
IRF9
RACK1
ST3GAL6
RAPGEF3
C1D
TAB1
GPNMB
TACC3
CEACAM5
KAT5
ATG7
GLRX3
CXCL13
CCT4
CENPA
TXNRD2
TXNIP
PDPN
RAD51AP1
IGF2BP3
IGF2BP2
OSTN-AS1
KHDRBS1
CXCR6
USP39
CFL1
SIX2
MAP3K2
WASF3
HPSE
LINP1
LILRB1
SMR3B
SPIN1
BTG3
COPS5
SDS
SLC27A4
TMSB15A
BTG3-AS1
ESM1
BTN3A2
CHGB
CDC37
CHI3L1
LZTS1
RASSF1
NISCH
WIF1
HPS5
PRRT2
TP53TG1
IL17F
TUSC2
CBX3
CHRNA4
NLRP3
CHUK
CYGB
H3P42
ANIB1
LRG1
MRGPRX3
MRGPRX4
CLU
CLK1
CLTA
SPPL3
NRAD1
CNR2
COL4A2
COL9A1
COL9A2
COL9A3
AP1S3
KCNH8
COMP
COMT
SLCO6A1
JMY
GPR151
CP
ADORA2B
CLDN7
CRABP1
CRMP1
CRYAB
CRYZ
PIWIL4
PRICKLE1
ADRA1A
CTAG1B
PDIK1L
CTNND1
CTSD
ADRA2B
RMDN2
CUX1
KLB
CYBB
ADRB2
CYLD
CYP2C19
GRK3
ADSL
CYP19A1
CYP24A1
DAP
DAXX
FSIP1
DBP
DCN
DDB2
TMPRSS6
GADD45A
OXER1
DDX5
RASSF6
TIMM8A
SYNPO2
DHCR24
DHODH
SARDH
DMRT1
DNMT3A
DOK1
DPYD
ATN1
DSC1
DUSP1
DUSP6
DVL1
E2F2
E2F6
ECT2
ABCA1
EDN1
EDNRA
EEF1A2
EFNA4
RMST
EPHA2
EIF4G1
CADM4
ELK3
TMEM17
PRSS55
CT83
EPHA1
EPHA3
EPHB6
EPO
EPOR
TRIML2
EREG
ERCC4
AKT2
ERN1
ALCAM
EYA3
F2RL2
FABP7
FANCA
FANCD2
FANCF
FAT1
SKA1
EFEMP1
FCGR3A
FCGR3B
GPRC6A
FERD3L
FGFR3
FGFR2
ITGA11
MORC2
KLRK1
SEPHS2
DKK1
KIN
KDM2A
DAAM1
FOXE3
TNIK
SMG1
FOXO1
KDM4C
CDK19
FLI1
TBC1D9
FLNA
LPIN1
MESD
RCOR1
FLT1
JMJD6
SIK2
FLT4
SIN3B
SATB2
FMR1
NEDD4L
SASH1
CRTC1
DICER1
COTL1
SIRT5
KCNH4
GPR161
TNFRSF13B
FOS
FOSB
MAPK8IP2
LPAR3
PADI4
FPR1
CORO1C
DAPK2
NUP62
TRIM29
CADM1
GABARAPL1
KIF4A
SPDYA
CTAG1A
FRA16D
FTH1
NR5A1
G6PD
GABPA
GABRA3
GABRP
ALX3
KLK5
BRMS1
PRKD2
MRGPRX1
ASPM
WWTR1
CHMP2B
GLCE
SETBP1
GAS1
GAS6
PTTG3P
FBXO5
MYCBP
GBP1
GNL3
MYOF
GREM1
GDF10
GFPT1
GFRA1
GGCX
GHR
GJA1
SIGLEC7
GJB2
ANKRD1
MTBP
BBC3
PDE7B
DKK2
RND1
GCLM
HPGDS
TOX3
MAT2B
GOT2
IGKV1-5
NEAT1
LINC00908
ZSCAN1
ZNF326
ANGPT2
LINC01096
TMSB15B
GPR42
LIN9
TRIM59
GRK5
GPS1
IGKV2-29
ATAD2
BABAM1
LINC00339
FHOD1
BRD7
CLEC2D
GRPR
GSR
GTF2H1
GTF2H4
TFCP2L1
PSMC3IP
TRA2A
PADI1
IL19
PSAT1
GUCY2D
TBX21
GZMB
HBG1
HBG2
HCLS1
HDAC1
SOX8
HIC1
ACACA
HLA-A
HLA-C
HNRNPK
HOXC6
HOXC8
HOXD13
APC
MMAB
PRMT1
HSF1
HSPA4
HSPG2
HTR7
RAB7B
LINC00299
STING1
IDH1
IDH2
CFI
IFIT2
IGKV@
CASTOR3
IL1RAP
IL2RA
FASLG
IL2RB
IL2RG
CXCR2
IL10
AQP3
IL16
TNFRSF9
IL17A
IL18
AQP4
AQP5
ING2
CXCL10
IRAK1
ISG20
ITGA3
ITGA9
ITGAX
ITGB3
ITGB5
JAG2
JAK1
JUN
JUNB
JUND
GSTK1
CD82
NDUFS7
NCR3LG1
TEX9
ARF1
KLK1
KLRB1
KNG1
KIF11
KIFC1
RHOA
LRRC26
LAMA4
ARHGAP1
STMN1
LASP1
LDHB
LDLR
LGALS1
LGALS3
LGALS8
LGALS9
LIFR
MIR100HG
LINC00511
LOXL2
LPA
LRP1
LRP5
LY75
MIRLET7B
MIRLET7D
MIRLET7I
MIR106A
MIR106B
MIR107
MIR122
MIR127
MIR130B
MIR134
MIR136
MIR140
MIR141
MIR18A
MIR183
MIR184
MIR185
MIR190A
MIR199B
MIR19B1
MIR20A
MIR212
MIR217
MIR224
MIR25
MIR26B
MIR296
MIR29B2
MIR301A
MIR302A
MIR30A
MIR17HG
TNFSF12-TNFSF13
ARRB1
SMAD4
ARSA
MAGEA2
MAOB
MAS1
MATN1
MCAM
MGP
CXCL9
MAP3K11
FOXO4
NR3C2
MMP1
MMP2
MMP11
MMP12
MMP17
MRE11
ABCC1
VN1R17P
GPR166P
MIR328
MIR373
MIR374A
MSH3
MSI1
MST1R
CYTB
MTHFR
MTTP
RNR1
MUC4
MYLK
HNRNPM
NDUFS4
NEDD4
NFKB1
NFKB2
NGF
NGFR
NONO
NOS3
SLC11A2
NRF1
NTF3
NTRK1
DDR2
NTSR1
NUP98
MIR361
MIR375
MIR377
MIR383
MIR384
MIR425
SLC22A18
P4HA1
PEBP1
SERPINB2
IL22
PAX5
F11R
GMNN
PCNA
LINC00328
DCTN4
CPA4
PCSK5
SLC22A17
TNFRSF12A
UBR5
PRRX2
DCDC2
GDE1
CHMP3
GINS2
ENPP1
UIMC1
CMPK1
PECAM1
SERPINF1
PEX14
PFDN5
PFN1
PGF
PIK3R1
PIN1
PITX2
PKD1
PKD2
PKD3
PLCD1
SPA17
PLIN1
PLXNA1
PRRX1
SEPTIN4
POLE
POR
KRT20
PIMREG
POU3F3
DLL4
PPARG
MED1
FBLIM1
ZRANB1
ERCC6L
ESRP1
SIDT1
PPL
TIPIN
TUG1
CDCA4
SLC52A1
SLFN12
UBR7
LAPTM4B
PRF1
SRGN
ENAH
PARVA
PRKCB
PAG1
UBAP2
PKN2
MAPK7
MAPK13
MAP2K5
PCDHGB7
PRL
PARD3
AZGP1
LTB4R2
DIABLO
BCCIP
EIF5A2
PSMB5
ENY2
SMYD2
RGMA
FAM20C
KIF15
PCBP4
RAB25
GOPC
MCOLN1
TP73-AS1
CEMIP
SCYL1
MIR451A
MIR490
MIR493
MIR193B
MIR508
ARID1B
RPTOR
PTK7
CRAMP1
PTN
DHX37
FANCM
PTPN3
SCUBE2
TRIB3
PTPN7
BAK1
PTPRA
PTPRZ1
BAX
RAB1A
RAB5A
RAB27A
RAD51B
RAD51D
RAF1
RARA
RARB
RASA1
RASGRF1
RASGRF2
KDM5A
PRDM13
SENP2
RBM3
LGR6
OPN1LW
RECQL
REST
RET
BCL2L1
RFC3
RGS3
RIT1
BCL3
RNASE3
BCL6
ELOVL5
RPA1
RPL39
RPLP1
BCYRN1
MIR483
RRM1
RXRA
S100A8
SAA1
SAA2
CFB
SAFB
SLC22A23
ATXN1
SCN8A
SRL
BID
CXCL5
HEATR6
PRDM14
SELE
SEMG1
TNMD
CENPK
TINAGL1
NRON
NCAPG
SET
SFPQ
PDLIM2
SRSF2
CERNA2
INF2
SMURF2
TNS3
SIAH1
ILRUN
ST6GAL1
ELOVL1
ST8SIA1
SKI
RSRC2
SLC2A2
SLC2A3
SLC2A5
SLC5A1
WNK2
UCA1
SLC6A3
SLC25A1
SLN
SLPI
SMARCA1
BRD9
DLK2
SMARCD3
SMS
SNCA
SNCG
BNIP3
MIR539
MIR544A
MIR542
SOD2
SOD3
BNIP3L
SOX5
SPARC
SPP1
SRD5A1
SSBP1
SST
SSTR4
ST14
STAR
BRS3
SULT1A1
SUV39H1
TACR1
TARBP2
TAZ
TBCE
TCF3
MIR532
MIR574
MIR589
MIR590
MIR603
MIR620
MIR629
MIR645
MIR92B
TRA
PRDX2
TF
TGFB2
TGFBR3
THBS1
THBS2
TSPO
THRB
THY1
TIMP1
TIMP2
NKX2-1
TKT
TLN1
TLR1
TLR5
TNFAIP3
TNFRSF1A
TNFRSF1B
TOP2A
CRISP2
NR2C2
CCT3
TRPC3
MIR655
MIR661
TTF1
SPANXB1
OC90
PLIN4
TXNRD1
TYMS
UBE2B
UCHL3
UCN
VPS51
UTRN
VCAM1
VDR
VHL
WARS1
NSD2
WNT1
WNT3
XBP1
XIST
XPC
XPO1
ZFX
ZIC1
MIR770
PCGF2
VEZF1
LRP8
RAB7A
CAD
AHNAK
ATG9A
DEK
FA2H
BRCC3
BCL2L14
TFEB
DHX40
NLRX1
VTCN1
CENPU
LIN28A
MAFK
HAND2-AS1
VASH2
KDM8
NUDT18
RABEP2
GGNBP2
ATAD5
BRD3
ALPK1
PPP1R2C
ADAM33
SLC25A16
TNKS2
PDCD1LG2
CSRP3
COL18A1
LNPK
CALML3
CALR
ANP32E
DIAPH3
RAB1B
MLRL
NCOA3
NRIP1
DVL1P1
BAP1
CDC7
FZD4
FZD6
FZD8
CHST9
BCL2L12
SESN2
CDCA7
IMMP2L
BRIP1
SPOP
ULK1
LOXL4
SARNP
DOT1L
DYRK2
MAP3K21
ZNF469
SPZ1
KDM2B
CCDC54
CAT
MIR503HG
HAVCR2
ORAI1
UBASH3B
SNHG12
PIK3R3
H2BC12
DCLK3
LGR5
BHLHE40
DENR
KHSRP
RGS20
RUNX1
CDK13
AKR1C3
TNKS
HYAL2
TNFSF12
RIPK2
IL18R1
INPP4B
NRP2
CCN6
CCN5
SQSTM1
MTMR3
BCL10
CCND2
BTRC
ABCC10
NOL3
ACVR1
CCNG1
CCNG2
RNF8
CLDN6
JPT2
CREB3L1
ACVR1B
MTA1
LATS1
CNOT9
CCNE2
HGS
LPAR2
ARHGEF2
DEDD
TMEM88
MTA2
CD5L
SCGB3A1
PTTG1
CRB3
MSC
DHRS3
CD8A
PIWIL1
MS4A1
KLF4
PPIG
LONP1
KL
ARHGAP18
ADIPOQ
LIPG
RECQL5
MUC16
CYP7B1
EPSTI1
EIF2AK3
HAND2
ATG5
NAPSA
SLC4A7
BAG2
EI24
BCAR1
NR1D1
BABAM2
ABCG1
KLK4
ISG15
CD68
VGLL4
CD69
KIAA0100
SETD1A
BMS1
KEAP1
SPATA2
CDK11B
ELMO1
CDC20
NCAPD2
CDC25B
CDC27
MVP
MED12
CCS
CDC42
PD-1
CSF-1R
MKNK2
PK
pDDX5
IL-12
PDGFR
CS1
CHK1
AMPK
RPS6KB2
MIR429
CCNL2
ATAD3B
ATAD3A
ARHGEF16
MIR551A
TNFRSF25
DJ1
MIG6
SLC25A33
RBP7
KIF1B
CASZ1
UBIAD1
PRDM2
KAZN
CTRC
SPEN
SRARP
NBPF1
RNU1A
SDHB
PADI2
PADI6
UBR4
PLA2G2A
WNT4
ASAP3
BCC1
CMM
IL22RA1
CLIC4
RUNX3
SLC30A2
SFN
TRNP1
SYTL1
THEMIS2
ATP1F1
SEST2
CHC1
PTPRU
FABP3
EBVS1
MARCKSL1
ZBTB8A
S100PBP
TRIM62
CSMD2
ADPRHL2
NOR1
CSF3R
SNIP1
GNL2
RSPO1
MACF1
TRIT1
MYCL
RLF
MIR30C1
CITED4
ERMAP
KLF717
PLK3
PTCH2
UROD
MUTYH
TOE1
PRDX1
TSPAN1
RAD54L
CYP4Z2P
UQCRH
CYP4Z1
PDZK1IP1
CDKN2C
RNF11
ORC1
GPX7
CPT2
YIPF1
TTC4
DAB1
C1orf87
PATJ
FOXD3
ITGB3BP
MEIR1
GNG12AS1
DIRAS3
ACADM
ST6GALNAC5
DNAJB4
ADGRL2
LMO4
BCAR3
PTBP2
PLPPR5
SLC30A7
ELAPOR1
GSTM1
CSF1
LAMTOR5
DRAM2
WDR77
HIPK1
TRIM33
BCAS2
NRAS
VANGL1
VCTN1
GDAP2
HSD3B2
REG4
C1orf152
FAM72B
PPIAL4A
PDZK1
RNF115
NBPF12
CHD1L
FMO5
OTUD7B
VPS45
PTCPRN
CTSK
CERS2
BNIPL
CDC42SE1
PSMB4
POGZ
SNX27
S100A11
LCE3C
S100A9
S100A12
S100A14
CHTOP
CREB3L4
JTB
TPM3
UBE2Q1
PMVK
EFNA1
GBA
ASH1L
YY1AP1
MEX3A
NAXE
PRCC
PEAR1
ARHGEF11
PYHIN1
DUSP23
CFAP45
IGSF8
NCSTN
ITLN1
NECTIN 4
NIT1
MPZ
FCGR2A
TOB3
HAYOS
HGPS
GLUT1DS
CILD47
TNFRSF12
ILA
PARK7
RALT
MIRN34A
KIAA0786
CRBP4
CMT2A
PBD13A
SRG
FRAP1
TERE1
EIG12
DYT9
SDCHCN
CTRCT6
CSS2
RIZ
CAPB
CLCR
MINT
ERRF
ECK
KIAA1693
RNU1
SDH2
PREMBL2
ZUBR1
PLA2B
PLC
SERKAL
EPHT3
LSD1
UPLC1
BDPLT22
MLM
IL22R1
MTCLIC
CBFA3
ZNT2
C1orf4
SLP1
C1orf38
IF1
HI95
RCC1
GLEPP1
CPRF
MLP
BOZF1
S100PBPR
DEAR1
KIAA1884
PSF
ARH3
GCSFR
NEDHCS
NGP1
FLJ40906
ACF7
IPT
LMYC
SC
GLUT1
LAR
ZLF393
CNK
MYH
PCH7
PRXI
NET1
HR54
MAP17
CMPK
INK4C
ORC1L
NPGPX
IIAE4
SCA37
TROP2
CREF
INADL
AIS1
NRIF3
KIAA1610
ARHI
MCAD
SIAT7E
HLJ1
LPHN2
IMD37
SH2D3B
NPTB
DPD
MIRN137
LPPR5
ZNT7
KIAA1324
MCSF
HBXIP
TMEM77
MEP50
MCT1
TIF1G
DAM1
ALPS4
STBM2
B7H4
SCAR27
NLS1
COAS3
COAS2
BCA2
VDUP1
COAS1
ALC1
CEZANNE
VPS45A
PRN1
LASS2
BNIPS
SPEC1
PRAAS3
KIAA0461
MRT1
LEP15
CAGB
CAAF1
CAGA
BCMP84
C10orf77
CREB4
PAR
MPS1
NEM1
GTAP
PMK
EPLG1
PUM
KIAA1420
YAP
RAB11C
LMN1
APOA1BP
RCCP1
TRKA
GTRAP48
IFIX
DUSP25
CCDC19
PGRL
HMAT1
INTL
JAM1
PVRL4
CMT1B
IGFR2
KIAA1273
PHRINL
DR3
CD137
CMT2A1
SKS
SCCD
SHARP
C1orf64
CTPP1
SDHIP
RBAF600
PLA2L
SJS
DRT
AOF2
CENTB6
DNS
PEBP2A3
TNZD
B120
JFC1
ICB1
PTPU2
MRP
CONDSIAS
SCN7
KIAA1251
COXPD35
RD
HTLVR
BNAH2
PRK
PAGA
HRAD54
UMPK
M1S1
VAMAS2
LPHH1
NSP2
PAP2D
EIG121
XIP
CORD21
HHF7
RFG7
NS6
B7X
PHGDHD
RABRING7
KIAA1245
SCN5
BNIPL1
MRD37
CFAG
CGRP
SRAG
AIBZIP
DBA17
CFTD
NICE5
POROK1
TNFAIP4
ADTKD2
ASH1
HCCA2
[truncated: 61 more rows]
