# Supplementary material for: Curcumin and its nano-formulations: Defining triple-negative breast cancer targets through network pharmacology, molecular docking, and experimental verification
Source: Front Pharmacol. 2022 Aug 8;13:920514. doi: 10.3389/fphar.2022.920514 (PMC9393234; doi:10.3389/fphar.2022.920514)
Supplement: Supplementary file 2 [file Table3.XLSX]

## Sheet: Sheet1
The common targets of curcumin and TNBC
AR
GSTP1
PPARG
VDR
EP300
TLR9
TOP2A
NFE2L2
CHUK
EGFR
STAT3
AKT1
GSK3B
CA9
ABCC1
CHEK1
WEE1
RAF1
MMP14
SERPINE1
RPS6KB1
AURKA
CDK2
ADAM17
CXCR2
MELK
SPHK1
BCL2
THRB
HDAC3
ADAM10
JAK1
JAK2
MMP12
LIPG
MMP9
MMP7
PTGS2
TNF
NCSTN
