# Supplementary material for: Curcumin and its nano-formulations: Defining triple-negative breast cancer targets through network pharmacology, molecular docking, and experimental verification
Source: Front Pharmacol. 2022 Aug 8;13:920514. doi: 10.3389/fphar.2022.920514 (PMC9393234; doi:10.3389/fphar.2022.920514)
Supplement: Supplementary file 3 [file Table1.XLSX]

## Sheet: Sheet1
Curcumin-related targets
ABCC5
AR
CBR1
GLO1
GSTP1
PPARG
SHBG
VDR
MAOA
APP
EP300
PTGES
TLR9
BACE1
TOP2A
NFE2L2
ALOX5
PTGS1
IKBKG
IKBKB
CHUK
EGFR
HSD17B3
STAT3
HSD11B1
AKT1
GSK3B
CA7
CA6
CA12
CA14
CA9
CA5A
ABCC1
CHEK1
PDK1
WEE1
TOP1
RAF1
BRAF
CA2
CA1
GCGR
MMP14
AURKB
SERPINE1
RPS6KB1
AURKA
CCNA2
CCNA1
CDK2
TYR
AGTR1
NOX4
BMP1
MMP13
ADAM17
CELA1
PREP
GRIK1
MMP8
CXCR2
ALPL
MELK
IMPDH1
IMPDH2
CFD
SPHK2
SPHK1
MAP3K12
BCL2
THRA
THRB
CSF1R
ALOX5AP
HDAC3
NCOR2
SGK1
DPP4
DPP7
HSP90AB1
ADAM10
MMP3
CDK5
CDK5R1
KCNH2
HPGD
JAK1
JAK2
HDAC10
MMP16
MMP12
YWHAG
LIPC
LIPG
WDR5
HTR1A
MMP9
ANPEP
QPCT
CA13
CA5B
MMP7
GRIK2
ST3GAL3
FUT7
FUT4
F3 F7
GRM2
P2RY12
PSEN2
PTGS2
TNF
PSENEN
NCSTN
APH1A
PSEN1
APH1B
